# Supplementary material for: A Review on the Current Treatment Paradigm in High-Risk Prostate Cancer
Source: Cancers (Basel). 2021 Aug 24;13(17):4257. doi: 10.3390/cancers13174257 (PMC8428221; doi:10.3390/cancers13174257)
Supplement: Supplementary file 1 [file cancers-13-04257-s001.zip]

Archive with 1 entries (1 files):
- cancers-1338594-supplementary.pdf
